# Supplementary material for: Establishment of an Agrobacterium tumefaciens-Mediated Transformation System for Hirsutella sinensis
Source: Curr Issues Mol Biol. 2024 Sep 22;46(9):10618–32. doi: 10.3390/cimb46090629 (PMC11430471; doi:10.3390/cimb46090629)
Supplement: Supplementary file 1 [file cimb-46-00629-s001.zip]

Archive with 1 entries (1 files):
- cimb-3181659-supplementary.pdf
